# Supplementary material for: A Transcriptomic Approach to the Recruitment of Venom Proteins in a Marine Annelid
Source: Toxins (Basel). 2021 Jan 28;13(2):97. doi: 10.3390/toxins13020097 (PMC7911839; doi:10.3390/toxins13020097)
Supplement: Supplementary file 1 [file toxins-13-00097-s001.zip]

Archive with 2 entries (2 files):
- supp-Tables S1_S3.xlsx
- toxins-1051738-supplementary.pdf
